# Supplementary material for: Cell transmission model of dynamic assignment for urban rail transit networks
Source: PLoS One. 2017 Nov 30;12(11):e0188874. doi: 10.1371/journal.pone.0188874 (PMC5708840; doi:10.1371/journal.pone.0188874)
Supplement: S1 Table — (XLSX) [file pone.0188874.s001.xlsx]

## Sheet: Sheet1
Station Name	No.
西局	1
慈寿寺	2
角门西	3
宋家庄	4
呼家楼	5
六里桥	6
公主坟	7
芍药居	8
知春路	9
北土城	10
惠新西街南口	11
海淀黄庄	12
国贸	13
火器营	14
长春桥	15
车道沟	16
西钓鱼台	17
莲花桥	18
泥洼	19
丰台	20
首经贸	21
纪家庙	22
草桥	23
角门东	24
大红门	25
石榴庄	26
成寿寺	27
分钟寺	28
十里河	29
潘家园	30
劲松	31
双井	32
金台夕照	33
团结湖	34
农业展览馆	35
亮马桥	36
三元桥	37
太阳宫	38
安贞门	39
健德门	40
牡丹园	41
西土城	42
知春里	43
苏州街	44
巴沟	45
望京西	46
西二旗	47
霍营	48
立水桥	49
东直门	50
西直门	51
柳芳	52
光熙门	53
北苑	54
回龙观	55
龙泽	56
上地	57
五道口	58
大钟寺	59
七里庄	60
大井	61
郭庄子	62
大瓦窑	63
园博园	64
张郭庄	65
俸伯	66
顺义	67
石门	68
南法信	69
后沙峪	70
花梨坎	71
国展	72
孙河	73
马泉营	74
崔各庄	75
望京	76
军事博物馆	77
复兴门	78
西单	79
东单	80
建国门	81
四惠	82
四惠东	83
大望路	84
永安里	85
王府井	86
天安门东	87
天安门西	88
南礼士路	89
木樨地	90
万寿路	91
五棵松	92
玉泉路	93
八宝山	94
八角游乐园	95
古城路	96
苹果园	97
车公庄	98
鼓楼大街	99
朝阳门	100
宣武门	101
崇文门	102
雍和宫	103
积水潭	104
安定门	105
东四十条	106
北京站	107
前门	108
和平门	109
长椿街	110
阜成门	111
平安里	112
国家图书馆	113
天宫院	114
生物医药基地	115
义和庄	116
黄村火车站	117
黄村西大街	118
清源路	119
枣园	120
高米店南站	121
高米店北	122
西红门	123
新宫	124
公益西桥	125
马家堡	126
北京南站	127
陶然亭	128
菜市口	129
灵境胡同	130
西四	131
新街口	132
动物园	133
魏公村	134
人民大学	135
中关村	136
北京大学东门	137
圆明园	138
西苑	139
北宫门	140
安和桥北	141
东四	142
刘家窑	143
蒲黄榆	144
天坛东门	145
磁器口	146
灯市口	147
张自忠路	148
北新桥	149
和平里北街	150
和平西桥	151
惠新西街北口	152
大屯路东	153
北苑路北	154
立水桥南	155
天通苑南	156
天通苑	157
天通苑北	158
南锣鼓巷	159
白石桥南	160
草房	161
常营	162
黄渠	163
褡裢坡	164
青年路	165
十里堡	166
金台路	167
东大桥	168
北海北	169
车公庄西	170
花园桥	171
海淀五路居	172
朱辛庄	173
什刹海	174
安华桥	175
奥体中心	176
奥林匹克公园	177
森林公园南门	178
林萃桥	179
永泰庄	180
西小口	181
育新	182
回龙观东大街	183
平西府	184
育知路	185
郭公庄	186
丰台科技园	187
科怡路	188
丰台南路	189
丰台东大街	190
六里桥东	191
北京西站	192
白堆子	193
土桥	194
临河里	195
梨园	196
九棵树	197
果园	198
通州北苑	199
八里桥	200
管庄	201
双桥	202
传媒大学	203
高碑店	204
生命科学园	205
巩华城	206
沙河	207
沙河高教园	208
南邵	209
苏庄	210
良乡南关	211
良乡大学城西	212
良乡大学城	213
良乡大学城北	214
广阳城	215
篱笆房	216
长阳	217
稻田	218
大葆台	219
次渠	220
次渠南	221
经海路	222
同济南路	223
荣昌东街	224
荣京东街	225
万源街	226
亦庄文化园	227
亦庄桥	228
旧宫	229
小红门	230
肖村	231
