# Supplementary material for: Cell transmission model of dynamic assignment for urban rail transit networks
Source: PLoS One. 2017 Nov 30;12(11):e0188874. doi: 10.1371/journal.pone.0188874 (PMC5708840; doi:10.1371/journal.pone.0188874)
Supplement: S3 Table — (XLSX) [file pone.0188874.s003.xlsx]

## Sheet: Sheet1
Line Name	No.
1号线	1
2号线	2
4-大兴线	3
5号线	4
6号线	5
8号线	6
9号线	7
10号线	8
13号线	9
14号线	10
15号线	11
八通线	12
昌平线	13
房山线	14
亦庄线	15
