# Supplementary material for: Cell transmission model of dynamic assignment for urban rail transit networks
Source: PLoS One. 2017 Nov 30;12(11):e0188874. doi: 10.1371/journal.pone.0188874 (PMC5708840; doi:10.1371/journal.pone.0188874)
Supplement: S4 Table — (XLSX) [file pone.0188874.s004.xlsx]

## Sheet: Sheet1
No.of line	Style
1	0
2	1
3	0
4	0
5	0
6	0
7	0
8	1
9	0
10	0
11	0
12	0
13	0
14	0
15	0
‘1’means annular	‘0’means linear
