# Supplementary material for: Cell transmission model of dynamic assignment for urban rail transit networks
Source: PLoS One. 2017 Nov 30;12(11):e0188874. doi: 10.1371/journal.pone.0188874 (PMC5708840; doi:10.1371/journal.pone.0188874)
Supplement: S5 Table — (XLSX) [file pone.0188874.s005.xlsx]

## Sheet: Sheet1
No.of line	Total distance (m)	Total running time (minute)	Average speed (m/minute)
1	31581	53	595.868
2	23000	40	575
3	41368	80	517.1
4	27060	50	541.2
5	29895	70	427.071
6	25511	45	566.911
7	15736	30	524.533
8	56809	60	946.817
9	40478	55	735.964
10	11122	22	505.545
11	28355	58	488.879
12	18074	30	602.467
13	20956	22	952.545
14	23164	30	772.133
15	21394	30	713.133
