# Supplementary material for: Cell transmission model of dynamic assignment for urban rail transit networks
Source: PLoS One. 2017 Nov 30;12(11):e0188874. doi: 10.1371/journal.pone.0188874 (PMC5708840; doi:10.1371/journal.pone.0188874)
Supplement: S6 Table — (XLSX) [file pone.0188874.s006.xlsx]

## Sheet: Sheet1
No.of line	Style of line	Total number of stations	1	2	3	4	5	6	7	8	9	10	11	12	13	14	15	16	17	18	19	20	21	22	23	24	25	26	27	28	29	30	31	32	33	34	35	36	37	38	39	40	41	42	43	44	45
1	0	23	83	82	84	13	85	81	80	86	87	88	79	78	89	90	77	7	91	92	93	94	95	96	97	0
2	1	18	98	51	104	99	105	103	50	106	100	81	107	102	108	109	101	110	78	111
3	0	35	114	115	116	117	118	119	120	121	122	123	124	125	3	126	127	128	129	101	79	130	131	112	132	51	133	113	134	135	12	136	137	138	139	140	141
4	0	23	4	143	144	145	146	102	80	147	142	148	149	103	150	151	11	152	153	154	155	49	156	157	158
5	0	20	161	162	163	164	165	166	167	5	168	100	142	159	169	112	98	170	160	171	2	172
6	0	17	159	174	99	175	10	176	177	178	179	180	181	182	48	183	184	185	173
7	0	13	186	187	188	189	190	60	6	191	192	77	193	160	113
8	1	45	1	6	18	7	17	2	16	15	14	45	44	12	43	9	42	41	40	10	39	11	8	38	37	36	35	34	5	33	13	32	31	30	29	28	27	4	26	25	24	3	23	22	21	20	19
9	0	16	50	52	53	8	46	54	49	48	55	56	47	57	58	9	59	51
10	0	7	1	60	61	62	63	64	65
11	0	12	46	76	75	74	73	72	71	70	69	68	67	66
12	0	13	82	83	204	203	202	201	200	199	198	197	196	195	194
13	0	7	47	205	173	206	207	208	209
14	0	11	186	219	218	217	216	215	214	213	212	211	210
15	0	13	4	231	230	229	228	227	226	225	224	223	222	221	220
